# Supplementary material for: The Rice E3 Ubiquitin Ligase Gene OsPUB77 Regulates Head Milled Rice Rate by Affecting Grain Starch Accumulation
Source: Plant Biotechnol J. 2026 Feb 19;24(6):3739–41. doi: 10.1111/pbi.70603 (PMC13205682; doi:10.1111/pbi.70603)
Supplement: Supplementary file 2 — Tables S1–S6: pbi70603‐sup‐0002‐TablesS1‐S6.xlsx. [file PBI-24-3739-s002.xlsx]

## Sheet: Table S1
Table S1. Information and phenotypic variation of HMRR of 300 rice accessions.
No.	Origin	HMRR-2016GZ (%)	HMRR-2018YJ (%)
6	Bangladesh	32.0916	28.6053
7	Bangladesh	64.7993	57.1483
11	Indonesia	54.1533	64.3856
14	Bangladesh	52.955	59.6851
19	India	37.1767	65.9048
20	India	56.5922	66.4754
24	Bangladesh	60.3342	38.4474
25	Bangladesh	52.2498	66.6033
27	Brazil	57.4381	65.2961
30	Madagascar	53.5549	64.2802
44	India	65.3223	51.0312
46	Pakistan	48.2045	43.4337
56	Sri Lanka	54.3706	61.8991
60	Korea Rep	54.1717	65.3058
62	India	58.6345	54.366
66	India	58.7033	34.8517
76	India	45.0308	39.7465
77	India	62.9723	47.5676
84	Iran	62.5807	54.0068
86	Thailand	57.6003	65.1317
87	Bangladesh	60.5114	17.9424
91	India	58.6946	39.3917
414	Bangladesh	51.1998	43.3442
423	Pakistan	59.9164	50.9717
425	Egypt	61.8258	56.9612
427	China	63.2784	-
433	India	60.7103	34.1863
436	India	57.4095	38.098
440	Bangladesh	52.5617	35.4702
441	Indonesia	53.7832	46.39
442	Bangladesh	60.3172	61.8829
446	Senegal	57.4839	58.1474
447	India	63.4062	54.0824
450	Bangladesh	51.841	46.8818
452	Bangladesh	20.9453	27.8029
453	Sri Lanka	49.8734	53.9133
454	Sri Lanka	60.6551	61.8216
455	Bangladesh	61.4409	55.7974
456	Bangladesh	58.1219	62.6175
457	India	57.0378	39.8169
458	Bangladesh	47.8383	19.3984
461	Brazil	64.2522	-
462	Myanmar	62.3031	67.395
463	Suriname	53.4963	63.3062
464	Philippines	59.374	59.8809
465	Bangladesh	51.9816	-
467	China	64.9022	66.5768
468	India	68.8251	68.1138
469	Bangladesh	30.296	12.4577
470	China	65.1213	64.9827
471	Bangladesh	56.1864	67.594
472	China	64.2498	43.455
473	Bangladesh	53.0202	48.5348
476	Costa Rica	66.1448	66.4319
477	Costa Rica	52.9993	61.4242
480	China	64.2955	48.4657
483	China	57.7073	48.4847
484	Sri Lanka	60.3419	61.3038
488	Bangladesh	48.1615	25.406
489	Bangladesh	-	45.989
491	Upper Volta	48.4203	53.6455
493	China	58.9861	43.8625
494	China	64.7736	66.3328
495	Sri Lanka	61.6273	64.3255
500	Bangladesh	64.4749	48.7878
501	Pakistan	48.0935	34.1187
502	Bangladesh	48.9347	18.1741
504	Sri Lanka	58.6282	38.2558
505	Nepal	59.6567	50.1343
507	Bangladesh	46.2897	35.746
510	Laos	44.5523	36.1191
511	India	59.0828	60.2919
515	Bangladesh	60.804	43.736
516	China	63.9015	58.1576
517	China	57.5482	52.2628
518	China	60.2412	30.2752
519	China	63.5473	52.563
520	Taiwan	65.0926	54.7063
521	Guatemala	52.9448	68.47
522	Guatemala	63.7712	65.5697
523	Bangladesh	25.4577	27.6609
525	Philippines	66.8088	67.98
527	Philippines	62.648	64.3433
528	Philippines	57.3867	41.209
530	Philippines	52.2691	46.8318
532	Philippines	58.4003	48.066
536	Pakistan	67.4015	52.6722
539	Bangladesh	67.285	66.8327
541	China	61.1817	64.7137
542	Dominican Rp	59.1234	67.6482
543	Bangladesh	61.5429	-
546	Bangladesh	21.5	26.6937
547	Sri Lanka	58.7185	70.1025
548	Pakistan	66.5734	62.9439
549	Sri Lanka	50.6562	32.4487
550	Sri Lanka	57.8444	18.445
551	India	67.4571	57.9358
553	Bhutan	62.4394	56.9865
554	Myanmar	62.7542	63.6002
555	India	38.2298	21.3816
556	Bangladesh	30.6893	10.0131
557	Thailand	58.8384	35.9968
558	Thailand	59.8714	57.7355
561	Philippines	61.7882	58.8601
562	Sri Lanka	63.7203	46.7667
564	Bangladesh	57.1768	51.3563
565	Taiwan	55.0321	32.9635
566	China	55.1324	59.0976
571	Bangladesh	64.7057	62.4149
572	Bangladesh	54.0564	65.4217
576	China	57.0681	54.8911
578	Sri Lanka	68.7624	70.231
581	China	67.5907	63.5793
583	Bangladesh	68.8954	61.4739
585	Madagascar	67.6811	66.6723
587	Mauritius	39.7174	65.2929
588	Madagascar	38.8662	57.4523
589	Brazil	59.0197	57.1479
591	Bangladesh	53.1076	38.2323
592	Bangladesh	65.1653	45.2604
593	Bangladesh	29.0639	26.0999
594	Bangladesh	48.6301	30.3618
595	Sri Lanka	65.4514	66.3518
596	Bangladesh	65.6013	60.5941
598	Kenya	59.8358	64.5281
599	China	58.5101	65.1705
603	India	64.6523	51.2097
606	Sri Lanka	62.9528	66.3987
607	India	54.4266	66.6283
608	Madagascar	64.0423	68.1699
609	Madagascar	59.2619	53.2652
611	Philippines	43.4127	-
612	Sri Lanka	67.1782	60.4106
613	Bangladesh	46.1328	26.1223
615	Myanmar	64.8321	66.8511
616	Cuba	63.8697	62.6144
620	Ecuador	64.6393	48.2672
621	Sri Lanka	46.6975	55.9695
622	Philippines	70.5558	69.3694
625	Nepal	52.6689	57.9587
628	Sri Lanka	57.6908	26.9545
630	Bangladesh	54.9852	37.6276
632	Sri Lanka	62.7535	62.4003
633	Bhutan	63.9181	57.6813
634	Bhutan	52.3223	-
635	Bangladesh	64.1722	65.822
640	Pakistan	56.0648	43.748
643	China	61.5459	30.0393
645	Pakistan	68.4059	65.5915
650	India	59.4226	62.8543
651	India	24.1882	35.5995
653	Bangladesh	34.7459	63.531
654	Bangladesh	30.5052	48.0963
655	Madagascar	55.4862	61.5215
656	Thailand	63.4514	70.5615
658	Sri Lanka	64.1355	54.807
659	Pakistan	67.0328	63.7845
664	Pakistan	56.0698	40.7945
667	China	59.6547	20.3066
671	Madagascar	55.522	61.0748
673	China	47.5252	57.6986
674	Bangladesh	62.0008	35.1153
679	Madagascar	54.6803	49.1909
680	Sri Lanka	64.8214	59.3159
681	Sri Lanka	64.3385	50.4217
682	Sri Lanka	64.357	65.6826
683	China	61.1832	25.2022
684	China	52.4178	51.4287
685	Sri Lanka	59.275	67.9949
686	China	62.2829	46.1737
687	Bhutan	63.3332	51.9497
688	China	59.9672	50.3931
689	China	62.1265	62.7944
690	China	57.257	48.712
692	China	66.6852	57.803
694	Myanmar	62.2296	67.0245
696	India	65.8561	62.5256
700	China	65.8651	53.0494
701	India	56.0846	46.1822
704	China	56.8516	32.2338
706	India	65.5856	53.9113
717	India	64.0003	49.855
721	India	59.7733	13.4958
725	India	64.7105	59.2815
726	Bangladesh	56.2638	48.5553
740	India	41.1491	22.4595
745	Nepal	56.4406	56.2473
752	Bangladesh	62.583	52.2451
755	Thailand	63.9753	65.65
757	Bangladesh	53.5265	57.1603
767	Thailand	61.6803	63.8568
772	Sri Lanka	63.8144	70.4248
773	India	67.0109	63.9347
786	India	60.2661	66.8142
797	India	65.1282	38.969
811	Madagascar	56.8298	58.4359
814	Bangladesh	51.3322	67.4347
831	India	64.253	59.8378
838	Liberia	67.7456	64.8857
844	India	63.8812	26.9521
851	India	64.8534	53.3725
852	Nepal	60.7063	66.226
896	Bangladesh	56.1261	30.3622
899	India	55.4095	58.8963
900	Sri Lanka	62.6321	56.4421
902	India	63.5122	29.6417
903	Laos	55.8709	-
904	Laos	50.1944	63.7294
907	Viet Nam	69.0744	60.4554
908	Laos	59.7909	51.6991
910	India	55.4357	65.035
912	Bangladesh	51.15	66.0165
931	China	59.6567	54.5286
933	Taiwan	63.9275	50.1447
940	Malaysia	59.9724	71.6109
941	China	57.3244	50.2246
942	India	26.04	35.8953
949	Myanmar	54.9022	66.9664
954	China	60.5745	65.1482
967	Iraq	53.2589	62.363
993	Sri Lanka	69.372	55.2932
996	Philippines	58.4383	56.6937
999	India	69.2543	67.1337
1001	Sri Lanka	59.9028	52.9104
1015	India	34.404	9.57958
1023	Indonesia	52.7341	25.9462
1026	Sri Lanka	64.0207	67.2613
1031	Korea Rep	57.4389	59.5419
1035	China	65.6889	63.0267
1047	China	33.1	-
1048	China	58.0542	49.3276
1075	China	61.7471	47.4948
1096	Bhutan	63.0528	59.4136
1108	Bangladesh	42.5956	22.5021
1111	Philippines	66.5644	64.8595
1113	Ghana	60.4039	63.0278
1117	India	62.4028	67.3745
1119	Viet Nam	65.2927	53.7397
1125	Bangladesh	41.3934	38.9325
1128	United States	59.4292	51.4247
1131	Taiwan	63.8536	65.7973
1134	Indonesia	51.1068	62.1809
1135	Philippines	63.4888	71.6172
1137	Philippines	65.9	44.5909
1141	Bangladesh	56.3413	53.1494
1143	Sri Lanka	32.3495	56.3584
1147	Sri Lanka	62.4053	67.8748
1148	Mauritania	51.1484	38.9684
1156	Madagascar	61.532	62.3201
1158	India	54.5102	64.9172
1165	Nepal	56.7604	66.1145
1170	China	50.5659	65.639
1173	Thailand	67.1805	29.4962
1179	Madagascar	65.5657	63.8945
1203	Japan	57.7716	62.3668
1215	Thailand	58.602	60.1585
1225	Philippines	43.1699	60.9023
1234	Madagascar	60.333	53.5324
1237	Madagascar	50.9491	57.3288
1245	India	17.8569	56.6683
1268	Philippines	49.0067	55.1913
1270	Philippines	55.0479	37.8319
1272	Philippines	57.5785	54.6365
1273	Philippines	64.1536	66.4677
1279	Philippines	55.7569	67.9936
1280	Philippines	52.5291	62.1172
1291	Mali	60.3393	57.9018
1294	India	56.8543	51.7579
1298	Madagascar	46.6078	41.8192
1305	Madagascar	62.9274	52.2627
1332	Madagascar	54.7023	46.1571
1341	Korea Rep	63.6014	65.2322
1342	Mali	64.4895	44.0012
1347	Bhutan	62.5637	60.9262
1349	Madagascar	66.1261	56.4231
1350	Philippines	60.5138	65.0315
1354	Madagascar	57.5239	46.6163
1361	Senegal	54.5237	55.1504
1362	Senegal	60.7294	66.5411
1364	Senegal	57.4137	61.6937
1365	Senegal	60.1534	61.9749
1367	Senegal	43.4001	59.9686
1370	Senegal	66.5567	63.0315
1371	Senegal	58.8976	67.7589
1372	Senegal	-	67.1313
1373	Senegal	58.987	51.5257
1380	India	63.3384	68.6157
1387	India	59.1734	61.4309
1394	Cuba	55.8577	61.5271
1395	Philippines	64.566	67.5597
1399	Viet Nam	54.5664	64.598
1400	Sri Lanka	54.6881	63.2793
1403	Panama	43.8631	58.3832
1409	Sri Lanka	64.8548	58.8499
1416	Madagascar	53.3257	44.162
1431	Dominican Rp	64.1788	62.1148
1434	Viet Nam	39.9735	58.6695
1435	India	65.1435	64.8795
1436	India	61.1482	52.8539
1449	Thailand	49.3643	59.3725
Note: "-", not detected. The 2016GZ and 2018YJ represent the two environments, respectively.

## Sheet: Table S2
Table S2. QTLs identified in the present study.
QTL	Environment	Chr	Position	P value	Phenotypic variation explained (%)	Reported locus or gene	Reference
qHMRR2-1	2016GZ	2	8597018	4.2072e-06	6.6666
qHMRR2-2	2016GZ	2	22832915	1.94984e-05	5.7148	HR(2)	https://doi.org/10.1007/s00122-003-1373-2
qHMRR3-1	2018YJ	3	16630371	1.16714e-07	6.79539	qHRR-3	https://doi.org/10.1016/j.jcs.2009.04.005
qHMRR3-2	2016GZ	3	30795834	5.40833e-06	6.50968
qHMRR3-3	2016GZ	3	35582403	1.96336e-06	5.71055	PHP-3; GL3.3	https://doi.org/10.1111/j.1744-7909.2005.00089.x; https://doi.org/10.1016/j.molp.2018.03.006
	2018YJ	3	35534965	1.07e-08	9.07603
qHMRR4-1	2016GZ	4	28759361	9.18863e-06	6.18
	2018YJ	4	28864520	1.34065e-06	4.02349
qHMRR4-2	2016GZ	4	29582749	3.56982e-06	6.77
	2018YJ	4	29416194	2.32685e-08	4.02
qHMRR4-3	2016GZ	4	31384989	1.12189e-05	6.05608
qHMRR6-1	2018YJ	6	2309160	5.87e-06	5.03642
qHMRR6-2	2018YJ	6	17843551	7.67e-06	5.2431	Wx	https://doi.org/10.1111/pbi.14288; https://doi.org/10.1093/jxb/erac330
qHMRR7-1	2016GZ	7	11380478	1.64912e-06	7.25522
qHMRR8-1	2016GZ	8	17138751	4.5094e-06	6.62322
qHMRR11-1	2016GZ	11	22429139	7.61085e-06	6.29687
qHMRR12-1	2016GZ	12	16556417	8.42214e-06	6.23392
qHMRR12-2	2016GZ	12	17331401	1.84477e-05	5.74891
Note: In the GWAS results across both environments, a single SNP exhibiting the most significant association with HMRR was selected as the representative locus for each QTL.

## Sheet: Table S3
Table S3. The annotation of genes within qHMRR4-2 region.
Gene	Start	End	Annotation
LOC_Os04g49250	29391121	29392759	UDP-glucose/GDP-mannose dehydrogenase family, central domain containing protein, expressed
LOC_Os04g49260	29408862	29409617	heavy metal-associated domain containing protein, expressed
LOC_Os04g49280	29417620	29419001	retrotransposon protein, putative, unclassified, expressed
LOC_Os04g49300	29423955	29428509	retrotransposon protein, putative, LINE subclass, expressed
LOC_Os04g49310	29431008	29434383	tRNA-splicing endonuclease positive effector-related, putative, expressed
LOC_Os04g49320	29437897	29441912	tRNA-splicing endonuclease positive effector-related, putative, expressed
LOC_Os04g49340	29448809	29452413	tRNA-splicing endonuclease positive effector-related, putative, expressed
LOC_Os04g49350	29455859	29458125	PPR repeat domain containing protein, putative, expressed
LOC_Os04g49360	29458214	29459808	OsFBX149 - F-box domain containing protein, expressed
LOC_Os04g49370	29465485	29467044	expressed protein
LOC_Os04g49380	29468545	29475361	transposon protein, putative, unclassified, expressed
LOC_Os04g49390	29480743	29481057	ulp1 protease family, C-terminal catalytic domain containing protein, expressed
LOC_Os04g49410	29485142	29489558	expansin precursor, putative, expressed
LOC_Os04g49420	29487977	29489558	Core histone H2A/H2B/H3/H4 domain containing protein, putative, expressed
LOC_Os04g49430	29493928	29498951	ZR1 protein, putative, expressed
LOC_Os04g49440	29499367	29500598	RNA recognition motif containing protein, putative, expressed
LOC_Os04g49450	29500955	29503775	MYB family transcription factor, putative, expressed
LOC_Os04g49460	29507627	29508822	protein kinase domain containing protein, expressed
LOC_Os04g49480	29513879	29514721	legume lectins beta domain containing protein, putative, expressed
LOC_Os04g49490	29515047	29518435	protein phosphatase 2C, putative, expressed
LOC_Os04g49500	29522376	29527451	U-box domain-containing protein, putative, expressed
LOC_Os04g49510	29531223	29534318	CAMK_CAMK_like.27 - CAMK includes calcium/calmodulin depedent protein kinases, expressed
LOC_Os04g49520	29534884	29538538	pentatricopeptide repeat protein PPR868-14, putative, expressed
LOC_Os04g49530	29538734	29542566	expressed protein
LOC_Os04g49540	29541427	29544700	expressed protein
LOC_Os04g49550	29551989	29553107	RING-H2 finger protein ATL2A, putative, expressed
LOC_Os04g49560	29556866	29563246	zinc finger family protein, putative, expressed
LOC_Os04g49570	29565558	29570387	glutamate receptor, putative, expressed
LOC_Os04g49580	29571617	29577678	nucleolar complex protein, putative, expressed
LOC_Os04g49590	29577953	29581134	regulatory protein, putative, expressed
LOC_Os04g49610	29583835	29585675	expressed protein
Note: The key candidate gene in this study is marked in red, and the genes encoding the repeat sequences are marked in blue.

## Sheet: Table S4
Table S4. RNA-seq read counts and differential expression analysis of genes within qHMRR4-2 region.
Gene	High HMRR	High HMRR	High HMRR	Low HMRR	Low HMRR	Low HMRR	Absolute fold change	p-value
	539	645	659	452	523	651
LOC_Os04g49250	22	29	27	85	28	39	0.52	0.1192
LOC_Os04g49260	543	643	487	584	548	311	1.16	0.2369
LOC_Os04g49310	65	56	70	61	35	45	1.35	0.0643
LOC_Os04g49320	124	156	101	128	171	134	0.88	0.2241
LOC_Os04g49340	3	4	5	6	4	4	0.82	0.81
LOC_Os04g49350	4921	4856	4632	4043	4195	3971	1.18	0.0013
LOC_Os04g49360	9	9	14	10	12	4	1.32	0
LOC_Os04g49370	280	222	342	425	377	294	0.77	0.0888
LOC_Os04g49390	4	3	3	0	0	0	na	na
LOC_Os04g49410	4669	4788	4800	5272	5102	5961	0.87	0.0299
LOC_Os04g49420	0	13	19	116	39	23	0.18	0.0875
LOC_Os04g49430	394	297	399	173	163	214	1.98	0.0041
LOC_Os04g49440	100	86	84	85	121	135	0.79	0.0993
LOC_Os04g49450	360	500	493	354	341	373	1.27	0.0547
LOC_Os04g49460	35	25	39	14	27	48	1.12	0.3831
LOC_Os04g49480	2	4	1	0	0	3	0.92	0.44
LOC_Os04g49490	296	322	258	183	192	242	1.42	0.0149
LOC_Os04g49500	262	327	248	70	53	80	4.13	0.0006
LOC_Os04g49510	5552	5661	5293	4879	5661	6192	0.99	0.4291
LOC_Os04g49520	174	207	158	120	162	161	1.22	0.0906
LOC_Os04g49530	1033	1168	1116	1210	938	979	1.06	0.2673
LOC_Os04g49540	542	520	481	393	538	528	1.06	0.3015
LOC_Os04g49550	671	424	556	578	642	579	0.92	0.2735
LOC_Os04g49560	282	328	368	238	215	281	1.33	0.0309
LOC_Os04g49570	1497	1124	1179	966	1009	1255	1.18	0.1323
LOC_Os04g49580	1906	2402	1900	1460	1355	1847	1.33	0.0414
LOC_Os04g49590	251	208	202	195	205	168	1.16	0.0885
LOC_Os04g49610	1331	1239	1351	919	1109	872	1.35	0.0066
Note: The key candidate gene in this study is marked in red.

## Sheet: Table S5
Table S5. Binding factors of the OsPUB77 promoter.
Term	Chr	Start	End	Factor	Desc	Title	Class
GSM1701019	4	29521922	29524137	H3K23ac	Leaves	RICE-H3K23ac	EF
GSM1667212	4	29520844	29523001	H3K27me3	jmj703; IM from 10-12 leaf stage	jmj703-IM-H3K27me3	EF
GSM2262915	4	29520920	29522166	H3K27me3	drm2 mutant; 12 day-old seedlings	osdrm2-H3K27me3	EF
GSM1667208	4	29521838	29523144	H3K27me3	WT; IM from 10-12 leaf stage	WT-IM-H3K27me3	EF
GSM1667206	4	29521839	29523342	H3K27me3	WT; SAM from 6-7 leaf stage	WT-SAM-H3K27me3	EF
GSM2152476	4	29521912	29523332	H3k27me3	DJ; 12 day-old seedling	Cr-DJ K27me3	EF
GSM2262916	4	29521912	29523332	H3K27me3	WT; 12 day-old seedlings	WT-2-H3K27me3	EF
GSM1842183	4	29522108	29523231	H3K27me3	SDG711 over-expression seedling leaves	SDG711OX-H3K27me3	EF
GSM2084217	4	29522073	29523889	H3K4ac	Two week-old seedlings	H3K4ac_ChIPSeq	EF
GSM658110	4	29521901	29525429	H3K4me2	Nipponbare; seedlings	Rice-Seedling-H3K4me2	EF
GSM1010149	4	29521931	29523854	H3K4me3	WT; 7 DAG seedlings	WT H3K4me3 ChIP-seq	EF
GSM1010150	4	29521965	29524001	H3K4me3	WT; 7 DAG seedlings	jmj703 H3K4me3 ChIP-seq	EF
GSM756374	4	29522031	29523330	H3K4me3	HY(Hwayong); 11 day-old seedlings	HY H3K4me3_ChIPSeq	EF
GSM489075	4	29522099	29523975	H3K4me3	Nipponbare; shoots from four-leaf stage	H3K4me3_ChIPSeq_Nipponbare	EF
GSM2084220	4	29522102	29523744	H3K9ac	Two week-old seedlings	H3K9ac_ChIPSeq	EF
GSM489080	4	29522196	29523647	H3K9ac	93-11; shoots from four-leaf stage	H3K9ac_ChIPSeq_93-11	EF
GSM489081	4	29522416	29523575	H3K9ac	Nipponbare/93-11; shoots from four-leaf stage	H3K9ac_ChIPSeq_Nipponbare/93-11	EF
GSM489082	4	29522422	29523661	H3K9ac	93-11/Nipponbare; shoots from four-leaf stage	H3K9ac_ChIPSeq_93-11/Nipponbare	EF
GSM984438	4	29523535	29524570	H3K9ac	SRT1-RNAi; 11-day-old seedlings	H3K9ac_srt1-RNAi	EF
GSM658112	4	29521979	29523498	H4K12ac	Nipponbare; seedlings	Rice-Seedling-H4K12ac	EF
GSM1701020	4	29521974	29525564	H4K16ac	Leaves	RICE-H4K16ac	EF
GSM1035300	4	29519768	29521216	MADS29	9 Days after pollination seed	29CHIP_Ipsample	TF
GSM1035300	4	29521908	29523023	MADS29	9 Days after pollination seed	29CHIP_Ipsample	TF
GSM1857222	4	29521913	29523796	NF-YB1	Caryopsis coat; 8-12 days after fertilization	NF-YB1_1	TF
GSM1857224	4	29521962	29523723	NF-YB1	Caryopsis coat; 8-12 days after fertilization	NF-YB1_2	TF
GSM1842185	4	29522004	29523768	SDG711	WT seedling leaves	anti-SDG711	EF
Note: data citation (doi:10.1111/tpj.14526)

## Sheet: Table S6
Table S6. Primers used in this study.
Primer	Sequence (5’-3’)
24EV35-F	ttgatattggatcggaattcGAAGAATCAGTAAAGCACCTGACGC
24EV35-R	tacagagcacatgcctcgagTGTCGCCGGCGGGGGCGTGTGGATGACA
24EV77-F	tatagggcgaattgggtaccGAAGAATCAGTAAAGCACCTGACGC
24EV77-R	gctctagaactagtggatccTGTCGCCGGCGGGGGCGTGTGGATGACA
qOsPUB77-F	CAGCAGATGCAGAAAGCGTG
qOsPUB77-R	TCGTTCAGATGCCTCGTTGG
eEF1α-F	TTTCACTCTTGGTGTGAAGCAGAT
eEF1α-R	GACTTCCTTCACGATTTCATCGTAA
pcrPUB77-F	TTGGGACGGAGGGAATAG
pcrPUB77-R	CGACCAGGGAGATCAACG
